# Supplementary material for: Food Security in Ghanaian Urban Cities: A Scoping Review of the Literature
Source: Nutrients. 2021 Oct 15;13(10):3615. doi: 10.3390/nu13103615 (PMC8540338; doi:10.3390/nu13103615)
Supplement: Supplementary file 1 [file nutrients-13-03615-s001.zip]

Archive with 1 entries (1 files):
- nutrients-1375970-supplementary.pdf
